# Supplementary material for: mHealth Apps in the Digital Marketplace for Pediatric Patients With Cancer: Systematic Search and Analysis
Source: JMIR Pediatr Parent. 2024 Oct 1;7:e58101. doi: 10.2196/58101 (PMC11460307; doi:10.2196/58101)
Supplement: Multimedia Appendix 1 [file pediatrics-v7-e58101-s001.xlsx]

## Sheet: Appendix 1
#	Title of App	Users	Version	Publisher	ESRB rating	Operating system	Operating system compatibility	Max cost of service	Rating (M)	Ratings (n)	Reviews (n)	Size (MB)	Languages supported	Languages (n)	Data/Privacy policy	In-app access requests	Age since release	App link to store page	App store description
1	COG KidsCare	Patient Families	1.2.0	Children's Oncology Group	17	iOS	13	0	4.6	8	1	40.5	English, French, Spanish	3	Name, Email, Address, Phone, Race/Ethnicity, Photos, Cookies, Location	2	2	https://apps.apple.com/us/app/cog-kidscare/id1579361693	For parents and caregivers of children with cancer. The Children’s Oncology Group (COG) created the KidsCare App for parents and caregivers. It provides a place for you to get and keep the information you need while caring for a child with cancer. Creating an Account Creating an account allows you to store your own notes, information, appointments, and/or phone numbers in the App. You will also b…
1	COG KidsCare	Patient Families	1.0.8	OCV, LLC	4	Android	8	0	0	0	0	40.5	English	1	Cookies, Calendar, Contacts, Location, Phone, Photos	9	2.4167	https://play.google.com/store/apps/details?id=com.ocv.a275&pcampaignid=web_share	The Children’s Oncology Group (COG) created the KidsCare App for parents and caregivers. It provides a place for you to get and keep the information you need while caring for a child with cancer. Creating an Account Creating an account allows you to store your own notes, information, appointments, and/or phone numbers in the App. You will also be able to sync your information across multiple devi…
2	Cancer.Net Mobile	Patient Families	8.0.0	ASCO1	4	Android	5	0	4.2	308	278	23	English	1	Contacts, Photos	5	11.99	https://play.google.com/store/apps/details?id=com.fueled.cancernet&gl=US	Cancer.Net Mobile offers trusted, compassionate cancer information from diagnosis through treatment and beyond, along with easy-to-use tools to help you plan and manage your care. Find comprehensive guides to 125+ types of cancer and cancer-related syndromes, as well as articles, podcasts, and videos covering every aspect of managing your care, treatments and procedures, caregiving, support, and …
3	My Cancer Tracker	Patient Families	1.6.0	Health Stack, LLC	4	Android	10	0	3.5	2	2	15	English	1	Calendar, Photos, Cookies	5	2.84	https://play.google.com/store/apps/details?id=com.healthstack.mycancertracker&gl=US	Access user-friendly features that help you manage your cancer diagnosis, track treatment, and measure progress. My Cancer Tracker is an end-to-end solution built to accompany you through the journey of your prognosis. The application is designed to help patients track the progression of their illness and gauge whether the prescribed treatment is actually effective. Integrated tools enable easily…
3	My Cancer Tracker	Patient Families	1.3.0	HEALTH STACK LLC	17	iOS	12.1	0	3.6	7	3	54.6	English	1	Cookies	1	2.83	https://apps.apple.com/us/app/my-cancer-tracker/id1536827386	Access user-friendly features that help you manage your cancer diagnosis, track treatment, and measure progress. My Cancer Tracker is an end-to-end solution built to accompany you through the journey of your prognosis. The application is designed to help patients track the progression of their illness and gauge whether the prescribed treatment is actually effective. Integrated tools enable easily…
4	CancerAid	Patient Families	1.28.1	CancerAid Pty. Ltd.	4	Android	5	0	3.1	43	42	18	English	1	Photos, Cookies	4	6.91	https://play.google.com/store/apps/details?id=au.com.canceraid&gl=US	CANCERAID IS YOUR DIGITAL CHAMPION Feeling disorganised, confused, isolated or overwhelmed by a cancer diagnosis? You are not alone. CancerAid was founded by two oncologists to assist you in managing cancer. The app is designed to help you take control over physical and psychological side effects from the moment of diagnosis, through treatment and during recovery. The CancerAid app lets you keep …
4	CancerAid	Patient Families	1.24.0	CancerAid Pty Ltd	17	iOS	11	0	4.4	29	10	54.4	English	1	Cookies, Photos	1	4.08	https://apps.apple.com/us/app/canceraid/id1138574844	CANCERAID IS YOUR DIGITAL CHAMPION Feeling disorganised, confused, isolated or overwhelmed by a cancer diagnosis? You are not alone. CancerAid was founded by two oncologists to assist you in managing cancer. This app is designed to help you take control over physical and psychological side effects from the moment of diagnosis, through treatment and during recovery. The app lets you keep track of …
5	Net Cancer Health Storylines	Both	1.3.7	Health Storylines	4	Android	5.1	0	0	0	0	48	English	1	Name, Contacts, Phone, Photos, Cookies	10	3.539	https://play.google.com/store/apps/details?id=com.selfcarecatalyst.healthstorylines.netcancer&gl=US	Developed in partnership with the Carcinoid Cancer Foundation (CCF), the free NET Cancer Storylines app gives you the power to manage your health and share information and questions with your doctor, particularly between visits. There are many health tools to help you better monitor your health – whether you are newly diagnosed, currently receiving treatment, or on surveillance: TOOL LIBRARY Choo…
5	Net Cancer Health Storylines	Both	1.32.0	The Carcinoid Cancer Foundation Inc	13	iOS	12.4	0	5	1	0	93.2	English	1	Cookies, Contacts	2	3.6	https://apps.apple.com/us/app/net-cancer-health-storylines/id1504085979	Developed in partnership with the Carcinoid Cancer Foundation (CCF), the free NET Cancer Storylines app gives you the power to manage your health and share information and questions with your doctor, particularly between visits. There are many health tools to help you better monitor your health – whether you are newly diagnosed, currently receiving treatment, or on surveillance: TOOL LIBRARY Choo…
6	Pain Squad	Kiddos	1.2.3	The Hospital for Sick Children	4	iOS	9.3	0	0	0	0	52.6	English	1	N/A	0	9.126	https://apps.apple.com/us/app/pain-squad/id929781246	Join the fight against pain! Enlist in the Pain Squad™ today and search for clues to put pain where it belongs … behind bars. The Pain Squad™ electronic pain diary is a tool created for kids with cancer to fight back against their pain. Developed by researchers at The Hospital for Sick Children (SickKids), this is an evidence-based pain diary that plays like a game and is recommended for children…
7	iThrive Beyond Peds Cancer	Kiddos	1.0.0	Memorial Sloan Kettering Cancer Center	17	iOS	10.3	0	0	0	0	31.4	English	1	Name, Cookies, Conacts, Location	2	3	https://apps.apple.com/us/app/ithrive-beyond-peds-cancer/id1537700302	iThrive Pediatric is a mobile app to address fear of cancer recurrence through a series of customized cognitive exercises. iThrive Pediatric (iThrive-Peds) is a mobile app to address fear of cancer recurrence through a series of customized cognitive exercises. After a cancer diagnosis, people may interpret their worlds in a different way, particularly when they are not sure what a situation or sy…
8	HomeTown Cancer Predisposition	Patient Families	1.3.0	Emory University	17	iOS	13	0	0	0	0	26.1	English	1	Cookies	0	1	https://apps.apple.com/us/app/hometown-cancer-predisposition/id1591106974	Born out of Emory University and Children's Healthcare of Atlanta (CHOA), the HomeTown Manager App is built to help you stay on track of the proactive and targeted surveillance needed. The app supports 6 predispositions: 1. Hereditary Pheochromocytoma Paraganglioma Syndrome (HPPS) 2. Familial Adenomatous Polypopsis (FAP) 3. Li Fraumeni Syndrome (LFS) 4. DICER1 5. Von Hippel-Lindau Syndrome (VHL) …
8	HomeTown Cancer Predisposition	Patient Families	1.3.0	Emory University	4	Android	7	0	0	0	0	26.1	English	1	Cookies	0	2	https://play.google.com/store/apps/details?id=org.emory.hometown	Born out of Emory University and Children's Healthcare of Atlanta (CHOA), the HomeTown Manager App is built to help you stay on track of the proactive and targeted surveillance needed. The app supports 6 predispositions: 1. Hereditary Pheochromocytoma Paraganglioma Syndrome (HPPS) 2. Familial Adenomatous Polypopsis (FAP) 3. Li Fraumeni Syndrome (LFS) 4. DICER1 5. Von Hippel-Lindau Syndrome (VHL) …
9	Heroes Circle	Kiddos	1.0.5	Kids Kicking Cancer, Inc	4	iOS	12	0	0	0	0	81	English	1	Location, Name, Contacts, Cookies	2	2	https://apps.apple.com/us/app/heroes-circle/id1554633018	The Heroes Circle® App allows children to receive thank you cards from Breath Brake App® users. For the safety of our app users, all thank you card images and messages are vetted and chosen by Kids Kicking Cancer®. The Heroes Circle is a global healing and wellness initiative inspired by the children of Kids Kicking Cancer.
10	The Breath Brake App	Kiddos	1.0.6	Kids Kicking Cancer, Inc	4	iOS	12	0	0	0	0	115.9	English	1	Location, Contacts, Name, Cookies	2	2	https://apps.apple.com/us/app/the-breath-brake-app/id1548639481	The Breath Brake® App provides a Martial Arts-inspired and evidence-based meditation technique called the Breath Brake for you to use in your everyday life. Choose from a library of audio and video guided meditations delivered by our certified and trained Martial Arts Therapists. This app is developed by Kids Kicking Cancer®, a 501(c)3 non-profit organization that helps ease the pain of sick chil…
11	Kids' Guide to Cancer	Both	2.2.0	Camp Quality Ltd	4	iOS	13.3	0	0	0	0	11.7	English, Chinese Simplified, Chinese Traditional, Hindi, Arabic	5	Name, Cookies	1	2	https://apps.apple.com/us/app/kids-guide-to-cancer/id1576849111	Get answers to the big questions about cancer! Learn about cancer treatment and how to support your family. The Kids’ Guide to Cancer app, from children’s cancer charity Camp Quality, is an educational app designed for children who have been diagnosed with cancer, or who have a parent, sibling, friend or loved one with cancer. Find out about the different types of treatments including chemotherap…
11	Kids' Guide to Cancer	Both	1.0.13	Camp Quality	4	Android	5	0	0	0	0	11.7	English	1	Photos	1	3	https://play.google.com/store/apps/details?id=com.campQuality.kidsGuideToCancer	Get answers to the big questions about cancer! Learn about cancer treatment and how to support your family. The Kids’ Guide to Cancer app, from children’s cancer charity Camp Quality, is an educational app designed for children who have been diagnosed with cancer, or who have a parent, sibling, friend or loved one with cancer. Find out about the different types of treatments including chemotherap…
12	The Lounge at MSK	Both	1.784.0	Memorial Sloan Kettering Cancer Center	17	iOS	13	0	0	0	0	22.2	English, Dutch, French, German, Italian, Portuguese	6	Name, Contacts, Phone, Photos, Cookies, Location, Address, Race/Ethnicity, Calendar	9	6	https://apps.apple.com/us/app/the-lounge-at-msk/id1094389665	Welcome to The Lounge at MSK! The Lounge is a safe and protected social network app for teen and young adult patients (ages 18-39) at Memorial Sloan Kettering Cancer Center. Here you can connect with other MSK patients and survivors to share stories, find support, and learn about events and resources near you. You must be a current or former patient at MSK to join The Lounge app. All you need to …
12	The Lounge at MSK	Both	1.790.0	Memorial Sloan Kettering Cancer Center	18	Android	8	0	4.5	6	1	22.2	English	1	Name, Contacts, Phone, Photos, Cookies, Location, Address, Race/Ethnicity, Calendar	3	7	https://play.google.com/store/apps/details?id=org.mskcc.AYA	Welcome to The Lounge at MSK! The Lounge is a safe and protected social network app for teen and young adult patients (ages 18-39) at Memorial Sloan Kettering Cancer Center. Here you can connect with other MSK patients and survivors to share stories, find support, and learn about events and resources near you. You must be a current or former patient at MSK to join The Lounge app. All you need to …
13	BELONG Beating Cancer Together	Patient Families	4.16.74	Belongtail ltd.	17	iOS	13	0	4.9	2700	140	105.1	English, French, German, Hebrew, Spanish	5	Name, Contacts, Phone, Photos, Cookies, Location, Address, Race/Ethnicity, Calendar	9	7	https://apps.apple.com/us/app/belong-beating-cancer-together/id1026738945	The Belong Beating Cancer Together app provides cancer patients and their caregivers with a patient community and unique and personalized solutions to help manage and fight cancer more effectively. The app aims to help patients and caregivers to get better education, support, and tools to fight cancer. The App is free and anonymous. Using Belong, you will find support groups for every type of can…
13	BELONG Beating Cancer Together	Patient Families	5.20.8	BelongTail	13	Android	7	0	4.6	3070	997	105.1	English	1	Cookies	0	8	https://play.google.com/store/apps/details?id=com.belongtail.belong	The Belong Beating Cancer Together app provides cancer patients and their caregivers with a patient community and unique and personalized solutions to help manage and fight cancer more effectively. The app aims to help patients and caregivers to get better education, support, and tools to fight cancer. The App is free and anonymous. Using Belong, you will find support groups for every type of can…
14	Tracker, Reminder - CareClinic	Patient Families	5.50.0	CARECLINIC SOFTWARE INC.	4	iOS	16.4	332	4.6	3100	551	79.7	English	1	Name, Cookies	1	4	https://apps.apple.com/us/app/tracker-reminder-careclinic/id1455648231	Transform your health! Record symptoms, nutrition, meds, mood & more to uncover patterns & triggers. Build healthy habits, share progress and discover what works for you. Take control of your well-being: Build healthy habits, share your health data, and act on insights. CareClinic is an award-winning clinically-studied health tracker for you and your dependents. Join thousands who've achieved tra…
14	Medication and Symptom Tracker	Patient Families	5.5.0	CareClinic Tracker & Reminder	4	Android	7	59.99	3.1	872	393	73.7	English	1	Name, Cookies	0	5	https://play.google.com/store/apps/details?id=com.careclinicsoftware.careclinic	✅ Take control of your well-being: Build healthy habits, stay accountable, and act on insights all in one app! CareClinic is a clinically-studied Health Tracker App that simplifies managing your health and well-being. Make check-ins with Trackers and Discover insights and correlations to share with your doctor. ⭐ 1000’S of 5-STAR REVIEWS "I love this App! It lets me journal my thoughts and helps …
15	Outcomes4Me Cancer Care	Patient Families	5.10.28	OUTCOMES4ME INC	4	iOS	11	0	4.6	93	29	47.8	English	1	Name, Contacts, Phone, Photos, Cookies, Location, Address, Race/Ethnicity, Calendar	9	4	https://apps.apple.com/us/app/outcomes4me-cancer-care/id1404382419	Outcomes4Me is a direct-to-patient digital platform with the clinical, evidence-based knowledge you’ll need to best navigate your medical choices and take a more active role in treating your cancer. Outcomes4Me currently supports breast cancer and lung cancer patients. *** Outcomes4Me Featured Tools & Resources • Personalized treatment path – get a snapshot of recommended treatment options, drug …
15	Outcomes4Me Cancer Care	Patient Families	5.10.28	Outcomes4Me Inc.	4	Android	7	0	4	371	91	47.8	English	1	Location, Photos, Cookies	2	5	https://play.google.com/store/apps/details?id=com.outcomes4me	Outcomes4Me Cancer Care Outcomes4Me is a digital patient empowerment platform with the clinical, evidence-based knowledge you’ll need to best navigate your medical choices and take a more active role in treating your cancer. Outcomes4Me currently supports breast cancer and non-small cell lung cancer patients. Outcomes4Me featured tools & resources: • Personalized treatment path – get a snapshot o…
16	iaya	Both	8.144.9	Dana-Farber Cancer Institute	13	iOS	15	0	4.8	4	0	162.3	English	1	Name, Contacts, Phone, Photos, Cookies, Location, Address, Race/Ethnicity, Calendar	4	2	https://apps.apple.com/us/app/iaya/id1573654070	Cancer is a major disruption in a patient’s life, which can result in feelings of anxiety, sadness, fear, anger, and isolation. This is especially true for young adults with cancer, exacerbating an already stressful and often difficult time in their lives. We’ve addressed this problem with iaya, a web-based app, designed to help young adults with cancer build a sense of community and develop copi…
16	iaya	Both	8.144.3	Mighty Networks	13	Android	7	0	0	0	0	162.3	English	1	Location	1	3	https://play.google.com/store/apps/details?id=com.mightybell.iaya	Cancer is a major disruption in a patient’s life, which can result in feelings of anxiety, sadness, fear, anger, and isolation. This is especially true for young adults with cancer, exacerbating an already stressful and often difficult time in their lives. We’ve addressed this problem with iaya, a web-based app, designed to help young adults with cancer build a sense of community and develop copi…
17	I'll explain it to you	Kiddos	1.0.1	Brainjuizes	4	iOS	12.4	0	0	0	0	98.5	English, French, Italian, Romanian, Spanish, Arabic, Chinese	7	N/A	0	3	https://apps.apple.com/us/app/ill-explain-it-to-you/id1533804501	"I'll explain it to you (Te lo spiego io), is a project aimed at families, children and teenagers from 0 to 14 years old, created by the paediatric oncology department of the Milan Cancer Institution and the Italian League for the Fight Against Cancer, published by Centro Leonardo Education. The projects aims to support families and children during the course of treatment and to help the children…
18	FORTEe Get Strong	Kiddos	1.01.0	University Meidcal Center Mainz	4	iOS	11	0	0	0	0	217.3	English	1	N/A	0	1	https://apps.apple.com/us/app/fortee-get-strong/id1620850582	The "FORTEe - Get strong" app is a child-friendly game that provides young cancer patients with knowledge about health-conscious behaviour and was developed as part of the Europe-wide FORTEe study. The FORTEe study investigates how physical activity (exercise, sport) affects the body and whether it can help in coping with cancer. Our “FORTEe – Get Strong” app includes a FORTEe village in which ch…
18	FORTEe Get Strong	Kiddos	1.0.0	Universitätsmedizin Mainz	4	Android	8	0	0	0	0	217.3	English	1	N/A	0	1	https://play.google.com/store/apps/details?id=com.universitaetsmedizinmainz.forteegetstrong	The "FORTEe - Get strong" app is a child-friendly game that provides young cancer patients with knowledge about health-conscious behaviour and was developed as part of the Europe-wide FORTEe study. The FORTEe study investigates how physical activity (exercise, sport) affects the body and whether it can help in coping with cancer. Our “FORTEe – Get Strong” app includes a FORTEe village in which ch…
19	AYABytes	Both	1.0.4	Singapore Health Services (SingHealth)	13	iOS	14	0	0	0	0	36.2	English	1	Name, Contacts, Phone, Photos, Cookies, Location, Address, Race/Ethnicity, Calendar	4	0.75	https://apps.apple.com/us/app/ayabytes/id6446930004	This is an interactive App for Adolescents and Young Adults (AYA) cancer patients, co-created by patients and physicians. The mobile app features specially curated cancer related information for AYA patients, covering a wide range of topics including cancer treatment, symptom management, nutrition, exercise, fertility preservation and mental health. This app is developed under a National Cancer C…
19	AYABytes	Both	1.0.3	Singapore Health Services	4	Android	5	0	0	0	0	36.2	English	1	N/A	0	1	https://play.google.com/store/apps/details?id=com.singhealth.ayabytes	This is an interactive App for Adolescents and Young Adults (AYA) cancer patients, co-created by patients and physicians. The mobile app features specially curated cancer related information for AYA patients, covering a wide range of topics including cancer treatment, symptom management, nutrition, exercise, fertility preservation and mental health. This app is developed under a National Cancer C…
20	Our Journey with Cancer	Patient Families	1.1.0	PHEONIX CHILDREN'S HOSPITAL, INC	17	iOS	12.2	0	5	3	0	8.3	English	1	N/A	0	4	https://apps.apple.com/us/app/our-journey-with-cancer/id1487121075	The Emily Center at Phoenix Children’s Hospital presents Our JourneyTM with Cancer as a tool to help families of children diagnosed with cancer identify what they need to know to safely care for their child at home after being discharged from the hospital. Parts of this app may also be applied to a clinic or emergency room visit. When a child is in the hospital, parents can be overwhelmed by nurs…
20	Our Journey with Cancer	Patient Families	1.412.15.18	Pheonix Children's	4	Android	4.1	0	0	0	0	8.3	English	1	Photos, Cookies	1	4	https://play.google.com/store/apps/details?id=com.pch.cancer.eng	The Emily Center at Phoenix Children’s Hospital presents Our JourneyTM with Cancer as a tool to help families of children diagnosed with cancer identify what they need to know to safely care for their child at home after being discharged from the hospital. Parts of this app may also be applied to a clinic or emergency room visit. When a child is in the hospital, parents can be overwhelmed by nurs…
21	LLS Coloring for Kids	Kiddos	1.0.2	The Leukemia & Lymphoma Society	4	iOS	11	0	5	5	2	34.8	English	1	N/A	0	3	https://apps.apple.com/us/app/lls-coloring-for-kids/id1533382207	Winner of Spring 2021 Digital Health Awards! The free coloring app allows children to express their creativity and also offers activities to help them learn about blood cancer and its treatment. Features of LLS Coloring For Kids™ The app includes blank canvases, general coloring pages, and pages from the LLS coloring books Pictures of My Journey—Activities for Kids with Cancer and The Stem Cell T…
21	LLS Coloring for Kids	Kiddos	1.0.5	The Leukemia & Lymphoma Society	4	Android	5	0	0	0	0	34.8	English	1	Photos	1	4	https://play.google.com/store/apps/details?id=org.lls.coloringbook	Winner of Spring 2021 Digital Health Awards! The free coloring app allows children to express their creativity and also offers activities to help them learn about blood cancer and its treatment. Features of LLS Coloring For Kids™ The app includes blank canvases, general coloring pages, and pages from the LLS coloring books Pictures of My Journey—Activities for Kids with Cancer and The Stem Cell T…
22	OncoPower	Both	1.3.41	Witty Health	4	iOS	13	0	4.7	85	16	142.6	English	1	Location, Contacts, Phone, Name, Cookies, Address, Race/Ethnicity	5	4	https://apps.apple.com/us/app/oncopower/id1466384848	Fight cancer more effectively OncoPower is a FREE and all-in-one social and care support app for cancer patients, caregivers, advocacy organizations, and healthcare professionals. We bring together social-emotional support, clinical tools, wellness content, and high-quality evidence-based resources via the education library. We use cutting-edge AI to create a personalized experience for you. Enjo…
22	OncoPower	Both	1.3.43	Witty Health	4	Android	7	0	4.8	92	56	142.6	English	1	Name, Contacts, Phone, Photos, Cookies, Location, Address, Race/Ethnicity, Calendar	9	5	https://play.google.com/store/apps/details?id=com.oncopower	OncoPower is a FREE and all-in-one social and care support app for cancer patients, caregivers, advocacy organizations, and healthcare professionals. We bring together social-emotional support, clinical tools, wellness content, and high-quality evidence-based resources via the education library. We use cutting-edge AI to create a personalized experience for you. Enjoy the comfort of supportive ca…
