# Supplementary material for: mHealth Apps in the Digital Marketplace for Pediatric Patients With Cancer: Systematic Search and Analysis
Source: JMIR Pediatr Parent. 2024 Oct 1;7:e58101. doi: 10.2196/58101 (PMC11460307; doi:10.2196/58101)
Supplement: Multimedia Appendix 2 [file pediatrics-v7-e58101-s002.xlsx]

## Sheet: Appendix 2
#	Name	Login Requirement	Section A: Engagement					Section B: Functionality				Section C: Aesthetics			Section D: Information
			Entertainment	Interest	Customisation	Interactivity	Target Group	Performance	Ease of Use	Navigation	Gestural Design	Layout	Graphics	Visual Appeal	Accuracy of App Description	Goals	Quality of Information	Quantity of Information	Visual Information	Credibility	Evidence Base
1	COG KidsCare	login via account	2	4	4	4	5	5	4	4	5	5	4	4	5	n/a	5	5	5	5	3
2	Cancer.Net Mobile	shutdown	—	—	—	—	—	—	—	—	—	—	—	—	—	—	—	—	—	—	—
3	My Cancer Tracker	login via account	3	3	2	2	5	4	5	4	4	4	5	3	4	n/a	3	4	3	3	2
4	CancerAid	login via account	2	2	1	3	5	3	4	5	5	5	3	3	5	n/a	5	5	4	4	2
5	Net Cancer Health Storylines	login via account	2	4	5	4	5	5	5	5	3	4	4	4	5	n/a	3	5	4	4	n/a
6	Pain Squad	no account required	4	4	4	3	5	5	4	5	5	4	3	5	5	4	4	2	5	5	4
7	iThrive Beyond Peds Cancer	closed signups	—	—	—	—	—	—	—	—	—	—	—	—	—	—	—	—	—	—	—
8	HomeTown Cancer Predisposition	no account required	1	1	1	2	3	5	4	4	3	2	4	3	5	n/a	5	2	n/a	4	n/a
9	Heroes Circle	login via account	1	2	1	3	2	1	2	2	1	2	2	3	2	n/a	n/a	n/a	2	3	2
10	The Breath Brake App	login via account	2	1	1	2	3	1	1	3	2	1	2	2	1	n/a	2	1	1	3	n/a
11	Kids' Guide to Cancer	no account required	3	3	1	2	5	2	5	5	3	5	5	5	3	n/a	4	5	5	3	n/a
12	The Lounge at MSK	closed signups	—	—	—	—	—	—	—	—	—	—	—	—	—	—	—	—	—	—	—
13	BELONG Beating Cancer Together	login via account	4	3	5	5	5	5	5	5	5	5	5	3	4	n/a	2	5	3	3	n/a
14	Tracker, Reminder - CareClinic	login via account	4	4	5	5	5	2	3	3	2	4	5	5	2	n/a	3	4	5	1	n/a
15	Outcomes4Me Cancer Care	login via account	2	2	3	4	4	5	5	4	5	5	4	3	5	n/a	5	4	5	5	2
16	iaya	closed signups	—	—	—	—	—	—	—	—	—	—	—	—	—	—	—	—	—	—	—
17	I'll explain it to you	no account required	3	1	1	1	3	5	5	5	4	2	2	3	5	n/a	3	5	5	2	n/a
18	FORTEe Get Strong	no account required	5	4	2	3	2	2	3	2	2	2	3	3	2	3	3	2	2	4	n/a
19	AYABytes	closed signups	—	—	—	—	—	—	—	—	—	—	—	—	—	—	—	—	—	—	—
20	Our Journey with Cancer	no account required	1	1	1	1	3	3	3	3	3	2	2	2	4	3	4	3	n/a	3	n/a
21	LLS Coloring for Kids	login via account	5	4	4	5	5	5	4	4	4	3	5	3	5	3	4	3	4	3	n/a
22	OncoPower	login via account	2	1	3	4	5	4	3	4	3	2	4	3	4	n/a	3	1	5	1	n/a
